# Supplementary material for: Genomic expression program of Saccharomyces cerevisiae along a mixed-culture wine fermentation with Hanseniaspora guilliermondii
Source: Microb Cell Fact. 2015 Aug 28;14:124. doi: 10.1186/s12934-015-0318-1 (PMC4552253; doi:10.1186/s12934-015-0318-1)
Supplement: Additional file 4: — List of genes significantly affected (FDR<0.05) between S. cerevisiae in single- and mixed-culture. [file 12934_2015_318_MOESM4_ESM.xlsx]

## Sheet: SC up
ORF	Gene	p-Values	q-values	Fold change
YPR194C	OPT2	0	0	9.65944
YEL061C	CIN8	0	0	9.29749
YKR039W	GAP1	0	0	7.23328
YJR152W	DAL5	0	0	7.05686
YLR142W	PUT1	0	0	6.5657
YJL051W	IRC8	0	0	6.28398
YMR107W	SPG4	0	0	6.20778
YNL129W	NRK1	3.67107e-06	0.00153846	4.94725
YOR348C	PUT4	0	0	4.91243
YJL148W	RPA34	3.67107e-06	0.00153846	4.76615
YOR177C	MPC54	5.50661e-06	0.00125	4.50603
YLR151C	PCD1	1.28488e-05	0.0025	4.22015
YKR034W	DAL80	3.67107e-06	0.00153846	4.18567
YKR093W	PTR2	1.83554e-06	0.001	4.03391
YMR118C		1.83554e-06	0.001	4.02576
YHL016C	DUR3	3.67107e-06	0.00153846	3.9693
YER054C	GIP2	1.46843e-05	0.00275862	3.93207
YOR060C	SLD7	4.40529e-05	0.00685714	3.91117
YCR098C	GIT1	0	0	3.90593
YMR081C	ISF1	3.67107e-06	0.00153846	3.78506
YLR147C	SMD3	2.3862e-05	0.0040625	3.75038
YKL093W	MBR1	1.46843e-05	0.00275862	3.69704
YBR066C	NRG2	2.93686e-05	0.00470588	3.61651
YMR294W	JNM1	0.000115639	0.0136957	3.5635
YLR312C		3.67107e-06	0.00153846	3.55117
YLR346C		7.5257e-05	0.01	3.53592
YOR154W	SLP1	6.05727e-05	0.00891892	3.52587
YKL011C	CCE1	0.000113803	0.0137778	3.43935
YIR028W	DAL4	3.67107e-06	0.00153846	3.43316
YOL128C	YGK3	2.3862e-05	0.0040625	3.42657
YBL043W	ECM13	3.67107e-06	0.00153846	3.39775
YDL247W	MPH2	0.000122981	0.0142553	3.3943
YBR073W	RDH54	7.34214e-05	0.0102564	3.34392
YNL015W	PBI2	5.50661e-06	0.00125	3.34008
YPL054W	LEE1	1.46843e-05	0.00275862	3.29855
YOR032W-A		0.000133994	0.0152083	3.29106
YGR236C	SPG1	3.67107e-06	0.00153846	3.2711
YLR265C	NEJ1	0.000256975	0.0245614	3.26712
YOR305W	RRG7	0.000290015	0.0272414	3.25147
YOR178C	GAC1	3.67107e-06	0.00153846	3.24339
YEL064C	AVT2	0.000249633	0.0242857	3.23356
YLR307C-A		6.60793e-05	0.00947368	3.22547
YDR179C	CSN9	1.10132e-05	0.00222222	3.20994
YKL108W	SLD2	0.00034141	0.0304918	3.14998
YER037W	PHM8	4.40529e-05	0.00685714	3.13713
YOR261C	RPN8	0.000133994	0.0152083	3.10244
YLR119W	SRN2	0.000332232	0.0301667	3.06302
YDR523C	SPS1	0.000227606	0.0225455	3.01832
YJL050W	MTR4	0.000361601	0.0312698	3.00642
YOR195W	SLK19	0.000435022	0.0359091	2.9559
YPR151C	SUE1	0.00034141	0.0304918	2.9289
YCL064C	CHA1	7.34214e-05	0.0102564	2.90076
YNR072W	HXT17	0.000535977	0.0405556	2.89483
YLR257W		0.000192731	0.0201923	2.8843
YNL146C-A		0.000569016	0.0424658	2.84539
YBR208C	DUR1,2	7.34214e-06	0.00153846	2.84046
YMR175W	SIP18	1.83554e-06	0.001	2.82987
YPR065W	ROX1	8.62702e-05	0.0111905	2.70689
YPL186C	UIP4	0.000218429	0.0224528	2.67443
YPL230W	USV1	0.000108297	0.0134091	2.65105
YGL096W	TOS8	0.000596549	0.0433333	2.64007
YOL052C-A	DDR2	0.000183554	0.0196078	2.61994
YLR053C		0.00030837	0.0284746	2.60989
YOR306C	MCH5	0.000715859	0.046988	2.57784
YNL231C	PDR16	0.000629589	0.0439744	2.54959
YHL024W	RIM4	0.000168869	0.0184	2.53296
YIR031C	DAL7	3.67107e-06	0.00153846	2.46658
YEL039C	CYC7	0.000218429	0.0224528	2.42173
YNL277W-A		0.000774596	0.0490698	2.4171
YKR075C		0.000596549	0.0433333	2.36397
YMR170C	ALD2	0.000385463	0.0323077	2.33843
YML054C	CYB2	0.000453377	0.0368657	2.2932
YHR138C		0.00063326	0.0436709	2.26981
YCL025C	AGP1	0.000469897	0.0371014	2.24934
YGL101W		0.000592878	0.0436486	2.23778
YGR248W	SOL4	0.000464391	0.0372059	2.21004
YOR381W-A		0.000770925	0.0494118	2.16645
YIL138C	TPM2	0.000383627	0.0326562	2.1498
YDR070C	FMP16	0.000607562	0.042987	2.13077
YFL014W	HSP12	0.000499266	0.0383099	2.11663
YGR035C		0.000488253	0.038	2.11
YIL101C	XBP1	0.000669971	0.0450617	2.07573
YDR256C	CTA1	0.000725037	0.0470238	2.06746
YCR021C	HSP30	0.00063326	0.0436709	2.06099
YJL153C	INO1	0.000680984	0.0452439	1.90065

## Sheet: MC up
ORF	Gene	p-Values	q-values	Fold change
YBR194W	AIM4	0	0	4.42836
YBR092C	PHO3	0	0	3.76658
YHR044C	DOG1	3.67107e-06	0.00285714	3.67156
YMR095C	SNO1	0	0	3.22318
YDR018C		5.69016e-05	0.0182353	3.10926
YPL258C	THI21	5.69016e-05	0.0182353	3.02242
YCR020C	PET18	9.17768e-06	0.00454545	3.00373
YNR058W	BIO3	1.83554e-06	0.002	2.76402
YLR372W	SUR4	3.67107e-06	0.00285714	2.70563
YDL085C-A		5.1395e-05	0.0186667	2.6139
YER081W	SER3	9.36123e-05	0.02125	2.52053
YGL202W	ARO8	1.46843e-05	0.00615385	2.5041
YGL162W	SUT1	7.34214e-05	0.02	2.475
YFL059W	SNZ3	0.000117474	0.0228571	2.45986
YMR094W	CTF13	9.17768e-06	0.00454545	2.44937
YLR432W	IMD3	7.34214e-06	0.00444444	2.44679
YBR301W	PAU24	8.62702e-05	0.0204348	2.37788
YDL131W	LYS21	0.000137665	0.025	2.36871
YBR249C	ARO4	7.34214e-05	0.02	2.35938
YEL073C		7.34214e-06	0.00444444	2.35256
YAR031W	PRM9	8.62702e-05	0.0204348	2.3307
YBR248C	HIS7	8.62702e-05	0.0204348	2.3136
YAR015W	ADE1	0.00018906	0.0302941	2.30951
YOR353C	SOG2	6.60793e-05	0.02	2.23766
YPL273W	SAM4	0.000113803	0.0238462	2.22149
YCL026C-A	FRM2	0.000108297	0.0236	2.12918
YFL040W		0.000143172	0.024375	2.02751
YNR056C	BIO5	1.83554e-05	0.00714286	1.99991
YNR057C	BIO4	0.000115639	0.0233333	1.94224
YDR144C	MKC7	1.28488e-05	0.00583333	1.90666
YOR072W-B		0.000139501	0.0245161	1.8892
YHL015W	RPS20	0.000152349	0.0251515	1.86861
YLR222C	UTP13	0.000212922	0.0331429	1.855
YDL082W	RPL13A	0.000128488	0.0241379	1.46593
YGR213C	RTA1	0.000271659	0.0411111	1.46298

## Sheet: Sc up T1
ORF	ORF	Gene	p-Values	q-values	Fold change
YCL025C	YCL025C	AGP1	0	0	13.3923
YDR508C	YDR508C	GNP1	0	0	8.0694
YOL086W-A	YOL086W-A		1.28488e-05	0.0233333	5.74541
YHR021W-A	YHR021W-A	ECM12	1.46843e-05	0.016	5.26845
YKL183C-A	YKL183C-A		1.28488e-05	0.0233333	5.07151
YOR348C	YOR348C	PUT4	2.20264e-05	0.02	4.77172
YDR130C	YDR130C	FIN1	5.50661e-05	0.0428571	4.61702
YBL052C	YBL042C	FUI1	6.79148e-05	0.04625	4.4659
YAL037C-A	YAL037C-A		8.99413e-05	0.049	4.36723
YBL042C	YBL052C	SAS3	7.8928e-05	0.0477778	3.95741

## Sheet: Mc up T1
ORF	Gene	p-Values	q-values	Fold change
YHR044C	DOG1	0	0	11.837
YDR018C		1.83554e-06	0.00333333	8.85598
YPL258C	THI21	5.50661e-06	0.006	7.89792
YDL021W	GPM2	5.50661e-06	0.006	7.05844
YHR043C	DOG2	1.65198e-05	0.0128571	6.72166
YCR020C	PET18	2.56975e-05	0.0155556	6.14105
YLR176C	RFX1	2.20264e-05	0.015	6.13555
YHL048C-A		1.65198e-05	0.0128571	5.90905
YOL055C	THI20	5.69016e-05	0.0281818	5.59549
YHR076W	PTC7	6.97504e-05	0.0316667	5.47444
YGL262W		4.03818e-05	0.022	5.40037
YEL073C		7.5257e-05	0.0315385	5.39769
YLL026W	HSP104	7.8928e-05	0.0307143	5.18454
YHR209W	CRG1	0.000128488	0.0466667	5.02074
YNR035C	ARC35	0.000141336	0.048125	4.90525
YOR253W	NAT5	0.000150514	0.0455556	4.89949
YAL008W	FUN14	0.000148678	0.0476471	4.71209

## Sheet: UP SC T2
ORF	Gene	p-Values	q-values	Fold change
YLR142W	PUT1	0	0	55.3289
YJR152W	DAL5	0	0	52.7046
YKR039W	GAP1	0	0	25.2506
YMR107W	SPG4	0	0	23.3113
YMR175W	SIP18	0	0	21.2059
YMR118C		0	0	20.3111
YPR194C	OPT2	0	0	18.3048
YCR098C	GIT1	0	0	17.4189
YHL016C	DUR3	0	0	15.3756
YCL064C	CHA1	0	0	13.784
YKR093W	PTR2	0	0	12.4792
YOR348C	PUT4	0	0	12.3205
YKR034W	DAL80	0	0	11.8506
YOL128C	YGK3	0	0	9.56594
YGR236C	SPG1	0	0	9.25522
YPL036W	PMA2	0	0	9.25215
YBL043W	ECM13	5.50661e-06	0.00130435	8.29368
YFL014W	HSP12	1.83554e-06	0.000588235	8.09562
YBR208C	DUR1,2	1.83554e-06	0.000588235	7.72637
YMR081C	ISF1	3.67107e-06	0.00105263	7.66305
YHR209W	CRG1	3.67107e-06	0.00105263	7.51778
YMR170C	ALD2	3.67107e-06	0.00105263	7.17422
YOL052C-A	DDR2	3.67107e-06	0.00105263	7.11575
YPL061W	ALD6	5.50661e-06	0.00130435	6.92998
YJL161W	FMP33	5.50661e-06	0.00130435	6.73822
YOR306C	MCH5	9.17768e-06	0.00192308	6.38049
YPL054W	LEE1	9.17768e-06	0.00192308	6.28051
YHR037W	PUT2	1.28488e-05	0.0025	6.01866
YGR248W	SOL4	1.46843e-05	0.00275862	5.97991
YOR178C	GAC1	1.46843e-05	0.00275862	5.93628
YPL171C	OYE3	2.20264e-05	0.00333333	5.90677
YLR307C-A		6.79148e-05	0.00840909	5.86209
YIR031C	DAL7	2.01909e-05	0.00323529	5.83943
YGR256W	GND2	1.83554e-05	0.0030303	5.80963
YPL186C	UIP4	1.46843e-05	0.00275862	5.76785
YIR028W	DAL4	2.20264e-05	0.00333333	5.70074
YER037W	PHM8	1.46843e-05	0.00275862	5.67857
YMR175W-A		2.01909e-05	0.00323529	5.66271
YNL015W	PBI2	2.56975e-05	0.00368421	5.42509
YGR066C		2.7533e-05	0.00384615	5.24844
YPL230W	USV1	4.77239e-05	0.00634146	5.16095
YMR169C	ALD3	5.87372e-05	0.00744186	4.9331
YLR312C		4.40529e-05	0.006	4.93103
YIL045W	PIG2	7.8928e-05	0.00895833	4.92321
YKR009C	FOX2	5.50661e-05	0.00714286	4.92142
YKL093W	MBR1	6.97504e-05	0.00844444	4.7803
YKL109W	HAP4	7.70925e-05	0.00893617	4.70902
YDR342C	HXT7	0.000126652	0.0135294	4.56282
YNL117W	MLS1	7.15859e-05	0.00847826	4.54547
YMR174C	PAI3	9.72834e-05	0.0108163	4.47965
YDR070C	FMP16	0.000185389	0.0190566	4.46581
YER054C	GIP2	0.000106461	0.0116	4.433
YDR256C	CTA1	0.000317548	0.0274603	4.37845
YEL039C	CYC7	0.000348752	0.0296875	4.23946
YNL231C	PDR16	0.000424009	0.0334783	4.16523
YOR161C	PNS1	0.000212922	0.0210909	4.14088
YBL078C	ATG8	0.000258811	0.0243103	4.13535
YDL204W	RTN2	0.000192731	0.0194444	4.08298
YNR034W-A		0.000154185	0.0161538	4.0563
YJL153C	INO1	0.000262482	0.0242373	4.05168
YBR085C-A		0.000234949	0.0224561	3.8844
YMR256C	COX7	0.000348752	0.0296875	3.87985
YPR020W	ATP20	0.000277166	0.0247541	3.83408
YOR003W	YSP3	0.000233113	0.0226786	3.79715
YLR257W		0.000313877	0.0275806	3.79075
YDL239C	ADY3	0.000267988	0.0243333	3.76038
YCL012C		0.000361601	0.029403	3.69003
YER001W	MNN1	0.00035793	0.0295455	3.61082
YJR096W		0.0004442	0.0345714	3.57084
YDR036C	EHD3	0.000379956	0.0304412	3.54997
YJR133W	XPT1	0.000455213	0.0349296	3.53792
YOL107W		0.000521292	0.0383784	3.4962
YDL020C	RPN4	0.00046072	0.0348611	3.49325
YKL062W	MSN4	0.000484581	0.0361644	3.47917
YGL035C	MIG1	0.000576358	0.0418667	3.46786
YKL107W		0.000636931	0.0456579	3.35243
YDL214C	PRR2	0.000743392	0.05	3.24769

## Sheet: MC UP T2
ORF	Gene	p-Values	q-values	Fold change
YMR095C	SNO1	0	0	14.2302
YCL026C-A	FRM2	0	0	13.7107
YGL117W		0	0	12.8689
YBR092C	PHO3	0	0	10.1386
YMR094W	CTF13	0	0	9.85359
YML116W	ATR1	0	0	8.17442
YML123C	PHO84	0	0	8.00058
YLR372W	SUR4	0	0	7.7691
YGL162W	SUT1	0	0	7.19793
YBR249C	ARO4	0	0	6.85055
YBR194W	AIM4	0	0	6.783
YHR044C	DOG1	0	0	6.69981
YOR202W	HIS3	0	0	6.60349
YER052C	HOM3	0	0	6.29145
YDR222W		7.34214e-06	0.00148148	6.21848
YGL125W	MET13	0	0	6.18124
YPL273W	SAM4	0	0	6.1177
YKL211C	TRP3	0	0	5.96393
YMR189W	GCV2	0	0	5.94614
YLR432W	IMD3	1.83554e-06	0.000454545	5.85717
YBR248C	HIS7	1.83554e-06	0.000454545	5.8093
YMR120C	ADE17	3.67107e-06	0.0008	5.70385
YGL202W	ARO8	1.83554e-06	0.000454545	5.69426
YCL030C	HIS4	3.67107e-06	0.0008	5.4154
YOL047C		3.67107e-06	0.0008	5.37192
YGL234W	ADE5,7	7.34214e-06	0.00148148	5.20353
YGR124W	ASN2	1.46843e-05	0.00285714	5.04157
YAL044C	GCV3	2.20264e-05	0.00375	4.82303
YAR015W	ADE1	2.20264e-05	0.00375	4.81912
YPL250C	ICY2	2.3862e-05	0.00393939	4.79516
YDR046C	BAP3	2.20264e-05	0.00375	4.77044
YOR108W	LEU9	4.95595e-05	0.00710526	4.66848
YHR038W	RRF1	2.20264e-05	0.00375	4.63956
YOR222W	ODC2	4.40529e-05	0.00685714	4.58269
YDR354W	TRP4	4.40529e-05	0.00685714	4.56616
YOR184W	SER1	5.32305e-05	0.00725	4.54369
YER081W	SER3	4.58884e-05	0.00694444	4.49795
YOL059W	GPD2	4.77239e-05	0.00702703	4.47542
YOL094C	RFC4	5.50661e-05	0.00731707	4.4669
YLR058C	SHM2	5.87372e-05	0.00761905	4.46606
		6.79148e-05	0.00860465	4.43829
YEL059C-A	SOM1	5.32305e-05	0.00725	4.43751
YOR128C	ADE2	7.15859e-05	0.00886364	4.29218
YOR072W-B		8.44347e-05	0.00978723	4.2796
YCR020C	PET18	7.8928e-05	0.00955556	4.24826
YER073W	ALD5	8.44347e-05	0.00978723	4.20646
YMR300C	ADE4	0.000122981	0.0131373	4.19139
YDR144C	MKC7	9.91189e-05	0.0110204	4.17016
YGL148W	ARO2	0.000106461	0.0116	4.11476
YNL088W	TOP2	9.72834e-05	0.0110417	4.10832
YER055C	HIS1	0.000137665	0.0141509	4.06482
YPL258C	THI21	0.000146843	0.0148148	4.01794
YFL059W	SNZ3	0.000130323	0.0136538	3.99633
YMR062C	ARG7	0.000168869	0.0167273	3.99041
YER090W	TRP2	0.000187225	0.0178947	3.96159
YML056C	IMD4	0.000190896	0.017931	3.93791
YOL120C	RPL18A	0.000178047	0.0173214	3.90828
YAR035W	YAT1	0.000198238	0.018	3.89879
YOL020W	TAT2	0.000198238	0.018	3.88926
YLR029C	RPL15A	0.000203744	0.0181967	3.87762
YJR111C		0.0002221	0.0195161	3.85859
YGL258W	VEL1	0.000233113	0.0201587	3.80871
YJL200C	ACO2	0.000251468	0.0210769	3.79563
YNL220W	ADE12	0.000277166	0.0215714	3.77213
YBR115C	LYS2	0.000273495	0.0219118	3.75664
YPL165C	SET6	0.000253304	0.0209091	3.75388
YPR157W	TDA6	0.000244126	0.0207813	3.74424
YKL029C	MAE1	0.000277166	0.0215714	3.73723
YBL034C	STU1	0.000286344	0.0219718	3.73416
YOL058W	ARG1	0.00030837	0.0230137	3.70144
YDR522C	SPS2	0.000258811	0.0210448	3.69651
YLR130C	ZRT2	0.000326725	0.0237333	3.68588
YHR046C	INM1	0.000407489	0.0288312	3.63268
YOR353C	SOG2	0.000313877	0.0231081	3.62612
YJL043W		0.00030837	0.0230137	3.54694
YMR270C	RRN9	0.000390969	0.0280263	3.53334
YIL053W	RHR2	0.00046072	0.0321795	3.53182
YLR180W	SAM1	0.000469897	0.032	3.52683
YKL006W	RPL14A	0.000462555	0.0318987	3.48867
YBR145W	ADH5	0.000548825	0.0364634	3.46257
YDR400W	URH1	0.000556167	0.036506	3.46128
YER024W	YAT2	0.000638766	0.0414286	3.44924
YCR053W	THR4	0.000675477	0.0432941	3.4325
YNR058W	BIO3	0.000521292	0.0350617	3.40265
YBR085W	AAC3	0.000723201	0.0452874	3.36264
YBR093C	PHO5	0.00073605	0.0450562	3.35333
YJL098W	SAP185	0.000747063	0.0452222	3.35286
YGL033W	HOP2	0.000772761	0.0462637	3.34711
YNR050C	LYS9	0.000824156	0.0467708	3.33492
YHR068W	DYS1	0.000816813	0.0468421	3.32447
YFR031C-A	RPL2A	0.000734214	0.0454545	3.32426
YMR321C		0.000785609	0.0465217	3.31436
YHL006C	SHU1	0.000712188	0.0451163	3.28925
YGL253W	HXK2	0.00087188	0.0470297	3.28588
YOL013W-B		0.000879222	0.0465049	3.27431
YOL039W	RPP2A	0.000870044	0.0474	3.26458
YNR056C	BIO5	0.000936123	0.0476635	3.25426
YMR011W	HXT2	0.000862702	0.0474747	3.25307
YAR031W	PRM9	0.000917768	0.0471698	3.24442
YBL087C	RPL23A	0.000893906	0.0468269	3.24136
YIL060W		0.000825991	0.0463918	3.23297
YFL010W-A	AUA1	0.00085536	0.047551	3.22041
YGL063W	PUS2	0.000814978	0.047234	3.21595
YAR018C	KIN3	0.000879222	0.0465049	3.2147
YDR019C	GCV1	0.000787445	0.046129	3.21221
YPL152W-A		0.000952643	0.0476147	3.21151
YGL184C	STR3	0.000945301	0.0476852	3.19874
YHR025W	THR1	0.000998532	0.0494545	3.18686
YNL300W	TOS6	0.000897577	0.0465714	3.16277

## Sheet: MC UP T3
ORF	Gene	p-Values	q-values	Fold change
YBR194W	AIM4	0	0	4.5217
YOR090C	PTC5	0	0	3.59603
YGR213C	RTA1	0	0	3.32729
YDR434W	GPI17	1.83554e-06	0.001	3.22533
YBR111C	YSA1	1.83554e-06	0.001	3.21351
YOL131W		0	0	3.16016
YER061C	CEM1	1.83554e-06	0.001	3.13676
YNR058W	BIO3	1.83554e-06	0.001	3.08206
YCL032W	STE50	1.83554e-06	0.001	3.04223
YOR353C	SOG2	1.28488e-05	0.00368421	2.98439
YAL044W-A		7.34214e-06	0.00363636	2.96414
YBR301W	PAU24	9.17768e-06	0.00416667	2.93794
YCL047C	POF1	1.28488e-05	0.00368421	2.88287
YJL185C		1.28488e-05	0.00368421	2.85526
YDL085C-A		1.28488e-05	0.00368421	2.85178
YMR035W	IMP2	1.28488e-05	0.00368421	2.83416
YLR308W	CDA2	1.46843e-05	0.00363636	2.82887
YMR147W		1.28488e-05	0.00368421	2.81767
YNL086W	SNN1	2.01909e-05	0.00478261	2.81117
YLR098C	CHA4	1.28488e-05	0.00368421	2.80823
YDR453C	TSA2	1.46843e-05	0.00363636	2.79481
YFL040W		1.46843e-05	0.00363636	2.77268
YIR022W	SEC11	2.7533e-05	0.00576923	2.75331
YDR379C-A		2.3862e-05	0.0052	2.74821
YEL073C		2.93686e-05	0.00592593	2.74145
YDL245C	HXT15	2.20264e-05	0.005	2.72555
YDL141W	BPL1	4.95595e-05	0.009	2.70779
YAR031W	PRM9	5.32305e-05	0.00935484	2.69794
YML014W	TRM9	4.95595e-05	0.009	2.69293
YNL115C		4.58884e-05	0.00892857	2.68262
YFR018C		5.50661e-05	0.00909091	2.66257
YOR080W	DIA2	5.50661e-05	0.00909091	2.63668
YLR401C	DUS3	8.25991e-05	0.0132353	2.63498
YLR065C		8.62702e-05	0.0134286	2.61301
YDR538W	PAD1	0.000113803	0.0172222	2.57692
YDR287W	INM2	0.000122981	0.0181081	2.54727
YPR093C	ASR1	0.000152349	0.0212821	2.53425
YKL019W	RAM2	0.000179883	0.0239024	2.52347
YBR223C	TDP1	0.000128488	0.0184211	2.49685
YBR117C	TKL2	0.000192731	0.0244186	2.49401
YNR056C	BIO5	0.00020558	0.0254545	2.48958
YDL131W	LYS21	0.000212922	0.0257778	2.44537
YOR301W	RAX1	0.000247797	0.027551	2.43306
YOR012W		0.000280837	0.0294231	2.43218
YCR087C-A		0.000225771	0.0261702	2.42591
YLL006W	MMM1	0.000323054	0.032	2.41006
YCR032W	BPH1	0.000190896	0.0247619	2.409
YAL008W	FUN14	0.000323054	0.032	2.40102
YLR281C		0.000218429	0.0258696	2.40007
YLR234W	TOP3	0.000242291	0.0275	2.39103
YDL157C		0.00027533	0.0294118	2.38988
YNL034W		0.000328561	0.0319643	2.38853
YCL036W	GFD2	0.000255139	0.0278	2.38776
YDL218W		0.000295521	0.0303774	2.38327
YDR519W	FPR2	0.000389134	0.0359322	2.37793
YNL279W	PRM1	0.000396476	0.036	2.36872
YMR074C		0.000433186	0.0374603	2.34904
YLR070C	XYL2	0.000539648	0.0426087	2.33886
YLR088W	GAA1	0.000510279	0.0421212	2.33092
YDL184C	RPL41A	0.000433186	0.0374603	2.32046
YJR062C	NTA1	0.000535977	0.0429412	2.31944
YOR365C		0.000484581	0.04125	2.31597
YLR466C-B		0.000157856	0.0215	2.31472
YPR172W		0.000607562	0.0466197	2.3101
YDR304C	CPR5	0.000618576	0.0468056	2.295
YOR087W	YVC1	0.000642438	0.0479452	2.27888
YFL051C		0.000499266	0.0418462	2.27716
YER034W		0.000350587	0.0335088	2.27404
YLR222C	UTP13	0.000420338	0.037541	2.24899
YOR072W-B		0.000528634	0.0429851	2.23933
YAR027W	UIP3	0.00037812	0.0355172	2.20958

## Sheet: SC up T3
ORF	Gene	p-Values	q-values	Fold change
YEL061C	CIN8	0	0	86.1515
YJL051W	IRC8	0	0	42.976
YJL148W	RPA34	0	0	28.5823
YNL129W	NRK1	0	0	27.6192
YLR265C	NEJ1	0	0	25.901
YOR177C	MPC54	0	0	21.9098
YOR305W	RRG7	0	0	21.0365
YLR151C	PCD1	0	0	21.0143
YKL011C	CCE1	0	0	20.9576
YDR523C	SPS1	0	0	19.4993
YLR147C	SMD3	0	0	18.3822
YPR194C	OPT2	0	0	17.9364
YOR060C	SLD7	0	0	17.2575
YNL146C-A		0	0	15.6163
YDL247W	MPH2	0	0	15.2316
YKL108W	SLD2	1.83554e-06	0.000588235	13.8795
YBR066C	NRG2	1.83554e-06	0.000588235	13.7643
YBR073W	RDH54	1.83554e-06	0.000588235	13.2361
YHR079C-A	SAE3	1.83554e-06	0.000588235	12.6107
YOR304W	ISW2	1.83554e-06	0.000588235	12.5119
YNL158W	PGA1	1.83554e-06	0.000588235	12.2507
YBR119W	MUD1	1.83554e-06	0.000588235	12.2212
YMR294W	JNM1	1.83554e-06	0.000588235	11.956
YJL050W	MTR4	1.83554e-06	0.000588235	11.8792
YPR116W	RRG8	1.83554e-06	0.000588235	11.524
YJL033W	HCA4	5.50661e-06	0.00107143	10.9431
YMR317W		5.50661e-06	0.00107143	10.5058
YDL065C	PEX19	5.50661e-06	0.00107143	10.4902
YOR261C	RPN8	1.83554e-06	0.000588235	10.487
YIL021W	RPB3	1.28488e-05	0.00205882	9.91173
YDR235W	PRP42	1.10132e-05	0.001875	9.90961
YMR204C	INP1	9.17768e-06	0.0016129	9.78626
YOR154W	SLP1	1.10132e-05	0.001875	9.68842
YEL064C	AVT2	1.46843e-05	0.00228571	8.93899
YDR057W	YOS9	4.40529e-05	0.00489796	8.65072
YLR346C		2.01909e-05	0.00305556	8.60768
YJL061W	NUP82	2.56975e-05	0.00368421	8.57203
YOR195W	SLK19	2.01909e-05	0.00305556	8.55614
YLL011W	SOF1	2.93686e-05	0.00390244	8.44159
YGR158C	MTR3	2.7533e-05	0.00384615	8.34196
YEL057C		2.7533e-05	0.00384615	8.29035
YDL122W	UBP1	3.30396e-05	0.00428571	8.1662
YOR032W-A		3.30396e-05	0.00428571	8.12586
YDL064W	UBC9	3.30396e-05	0.00428571	8.11042
YKL061W	BLI1	3.30396e-05	0.00428571	7.99483
YDR080W	VPS41	3.30396e-05	0.00428571	7.99296
YLR119W	SRN2	3.30396e-05	0.00428571	7.90012
YNR072W	HXT17	4.03818e-05	0.00458333	7.77618
YML046W	PRP39	5.32305e-05	0.00568627	7.70752
YKL201C	MNN4	4.40529e-05	0.00489796	7.70142
YNL188W	KAR1	5.50661e-05	0.00576923	7.44747
YMR010W		5.50661e-05	0.00576923	7.4174
YDR336W		5.87372e-05	0.00592593	7.23771
YDR472W	TRS31	7.70925e-05	0.00763636	7.07384
YHR136C	SPL2	8.44347e-05	0.00807018	6.97884
YHR175W-A		8.25991e-05	0.00803572	6.92863
YER054C	GIP2	8.44347e-05	0.00807018	6.8599
YGR042W		8.44347e-05	0.00807018	6.83846
YGR264C	MES1	8.99413e-05	0.00816667	6.75625
YBR065C	ECM2	0.000141336	0.0108451	6.75184
YGL041C-B		9.54479e-05	0.00852459	6.74904
YGL098W	USE1	9.54479e-05	0.00852459	6.59871
YDR532C	KRE28	0.000104626	0.00904762	6.52183
YLL042C	ATG10	0.000126652	0.01	6.52069
YJR118C	ILM1	0.000111968	0.00953125	6.48745
YHR175W	CTR2	0.000113803	0.00925373	6.48646
YLR057W		0.000111968	0.00953125	6.44076
YOR381W-A		0.000130323	0.0101429	6.4134
YGL006W-A		0.000111968	0.00953125	6.40688
YGL096W	TOS8	0.000122981	0.00985294	6.31847
YEL072W	RMD6	0.000150514	0.0113889	6.25103
YER060W-A	FCY22	0.000163363	0.0121918	6.14173
YBR072C-A		0.000225771	0.0155696	6.12729
YDL213C	NOP6	0.000163363	0.0121918	6.07543
YDR179C	CSN9	0.000203744	0.0146053	6.00174
YOR033C	EXO1	0.000176211	0.0128	5.96464
YHR124W	NDT80	0.000207416	0.0146753	5.88315
YCR075W-A		0.000214758	0.015	5.79205
YDR184C	ATC1	0.000225771	0.0155696	5.76505
YDR501W	PLM2	0.000251468	0.016506	5.67756
YLR022C	SDO1	0.000258811	0.0163953	5.55345
YDR473C	PRP3	0.000242291	0.0162963	5.548
YDR042C		0.000244126	0.0162195	5.53024
YPL146C	NOP53	0.000266153	0.0166667	5.50562
YDR341C		0.000256975	0.0164706	5.49834
YOR119C	RIO1	0.000251468	0.016506	5.46147
YMR101C	SRT1	0.000266153	0.0166667	5.41753
YKL143W	LTV1	0.000299192	0.0179121	5.3532
YJR119C	JHD2	0.000304699	0.0180435	5.34957
YBR063C		0.000401982	0.0223469	5.34468
YNL325C	FIG4	0.000293686	0.0179775	5.32675
YBR088C	POL30	0.000293686	0.0179775	5.28356
YNL075W	IMP4	0.000332232	0.0194624	5.17409
YLR250W	SSP120	0.000354258	0.0203158	5.16068
YLR053C		0.00037812	0.0212371	5.15091
YCR014C	POL4	0.000350587	0.0203191	5.14108
YMR107W	SPG4	0.000376285	0.0213542	5.0141
YMR009W	ADI1	0.000433186	0.0236	5.00745
YDR448W	ADA2	0.000403818	0.0222222	4.99218
YBR062C		0.000545154	0.0282857	4.98673
YBR157C	ICS2	0.0004442	0.0237255	4.9736
YAL037W		0.000451542	0.0238835	4.93672
YJL131C	AIM23	0.000435022	0.0234653	4.93507
YBL016W	FUS3	0.000453377	0.02375	4.92549
YGR239C	PEX21	0.000642438	0.03125	4.73903
YHR129C	ARP1	0.000576358	0.0296226	4.69196
YAL034W-A	MTW1	0.000653451	0.0315044	4.69115
YDL142C	CRD1	0.000693833	0.0328696	4.68941
YOR298W	MUM3	0.000624082	0.0309091	4.68489
YGR142W	BTN2	0.000638766	0.0313514	4.6623
YKL093W	MBR1	0.000614904	0.0310185	4.65641
YJL156C	SSY5	0.000614904	0.0310185	4.64172
YOL100W	PKH2	0.000602056	0.0306542	4.6314
YNL151C	RPC31	0.000691997	0.0330702	4.52012
YNL233W	BNI4	0.000717695	0.0337069	4.51963
YGL043W	DST1	0.000774596	0.0354622	4.51931
YJL104W	PAM16	0.000851689	0.0380328	4.49184
YIL035C	CKA1	0.00076909	0.0355085	4.47759
YOR297C	TIM18	0.000800294	0.0363333	4.47379
YER093C	TSC11	0.000750734	0.0349573	4.42942
YOR107W	RGS2	0.000842511	0.0379339	4.40364
YDR263C	DIN7	0.000928781	0.04048	4.36109
YBL024W	NCL1	0.000904919	0.0397581	4.32707
YMR061W	RNA14	0.000859031	0.0380488	4.29766
YHR163W	SOL3	0.00103891	0.0428788	4.29531
YKR013W	PRY2	0.00106094	0.0434586	4.2781
YKL070W		0.0010022	0.0423256	4.25607
YHR176W	FMO1	0.000980176	0.0417187	4.24516
		0.000967327	0.0414961	4.23724
YEL076C		0.0010022	0.0423256	4.23494
YLR247C	IRC20	0.000956314	0.0413492	4.23089
YPR151C	SUE1	0.00103708	0.0431298	4.22154
YER179W	DMC1	0.00108847	0.0439259	4.19098
YPL033C	SRL4	0.00107746	0.043806	4.1807
YPL005W	AEP3	0.00110132	0.0441177	4.16617
YNL251C	NRD1	0.00116006	0.0457971	4.15271
YDR217C	RAD9	0.0011105	0.0441606	4.12511
YJR079W		0.00119677	0.0469065	4.09148
YGR146C-A		0.00126468	0.0485211	4.07025
YER052C	HOM3	0.00125184	0.0483688	4.05684
YHR192W		0.00131241	0.0496528	4.0302
YDL069C	CBS1	0.0012243	0.0476429	4.02558
YOR059C		0.00130874	0.0498601	3.99663
